# Supplementary material for: Sleep as a Developmental Process: A Systematic Review of Cognitive, Emotional, and Behavioral Outcomes in Children Aged 6–12 Years
Source: Clocks Sleep. 2025 Nov 14;7(4):66. doi: 10.3390/clockssleep7040066 (PMC12641626; doi:10.3390/clockssleep7040066)
Supplement: Supplementary file 1 [file clockssleep-07-00066-s001.zip]

Archive with 1 entries (1 files):
- clockssleep-3918856-supplementary.pdf
